# Supplementary material for: Association of diuretics with falls and wrist fractures: a Mendelian randomization study
Source: Front Public Health. 2024 Oct 25;12:1381486. doi: 10.3389/fpubh.2024.1381486 (PMC11543579; doi:10.3389/fpubh.2024.1381486)
Supplement: Supplementary file 2 [file Table_1.xlsx]

## Sheet: Table S1
Table S1. Genetic proxies for 3 diuretics drug classes
Drugs	SNP	EA	OA	EAF	BETA	SE	P
LDs	rs199461	A	G	0.2358	-0.2127	0.036	3.46e-09
LDs	rs79033729	T	C	0.0421	0.5761	0.0826	3.07e-12
LDs	rs12627651	A	G	0.2872	0.3498	0.0341	1.09e-24
LDs	rs246973	T	C	0.2882	0.2479	0.0335	1.36e-13
LDs	rs139437879	A	G	0.0197	-0.7158	0.1231	6.07e-09
LDs	rs314779	G	T	0.3049	0.2117	0.0332	1.81e-10
LDs	rs57140819	G	C	0.1732	-0.2415	0.0398	1.3e-09
LDs	rs6838613	G	A	0.5204	-0.2185	0.0302	4.65e-13
LDs	rs6830848	T	G	0.4742	-0.2194	0.0302	3.73e-13
LDs	rs34635008	C	T	0.4735	-0.2174	0.0301	5.1e-13
LDs	rs34130368	T	G	0.117	-0.3016	0.0497	1.29e-09
LDs	rs7093975	C	T	0.7299	-0.197	0.0342	8.4e-09
LDs	rs7101659	G	A	0.8166	-0.3446	0.0396	3.26e-18
LDs	rs608214	G	A	0.1749	0.3701	0.0408	1.18e-19
LDs	rs9667596	C	T	0.1406	-0.505	0.045	3.17e-29
LDs	rs145112597	C	T	0.1401	-0.4771	0.0441	2.81e-27
LDs	rs35755930	G	A	0.1825	0.3648	0.0417	2.17e-18
LDs	rs624348	A	G	0.8561	0.4752	0.0435	8.84e-28
LDs	rs4760619	T	A	0.1639	0.2675	0.0408	5.51e-11
LDs	rs3809324	T	G	0.2173	0.2166	0.0365	2.95e-09
LDs	rs11168510	G	A	0.2108	0.2883	0.0368	4.72e-15
LDs	rs36029774	T	C	0.1042	-0.3763	0.0508	1.29e-13
LDs	rs62373688	A	T	0.1306	0.2742	0.0454	1.54e-09
LDs	rs6860245	C	G	0.2435	-0.2112	0.0353	2.19e-09
LDs	rs17676396	C	T	0.2948	-0.2104	0.0332	2.34e-10
LDs	rs4836365	A	C	0.1129	0.3483	0.0478	3.18e-13
LDs	rs3101725	C	T	0.7583	0.1979	0.0356	2.71e-08
LDs	rs17676242	A	G	0.0915	0.4156	0.0533	6.32e-15
LDs	rs12176348	C	T	0.4588	0.3175	0.0305	2.24e-25
PSDs	rs307359	G	A	0.9309	0.3786	0.0648	5.14e-09
PSDs	rs10069690	T	C	0.2582	0.3098	0.0369	4.63e-17
PSDs	rs75102927	C	G	0.2532	0.2016	0.0348	6.91e-09
PSDs	rs17826049	T	G	0.0465	-0.6208	0.0774	1.05e-15
PSDs	rs4411554	G	C	0.7126	0.219	0.0335	6.26e-11
PSDs	rs2009598	A	G	0.4164	0.2221	0.0307	4.67e-13
PSDs	rs6085527	G	A	0.5883	0.2073	0.0305	1.07e-11
PSDs	rs12661604	A	G	0.4019	0.1776	0.031	1.01e-08
PSDs	rs2872717	C	T	0.2406	0.2645	0.0356	1.09e-13
PSDs	rs7814758	C	G	0.3752	0.1873	0.0314	2.45e-09
TDs	rs13306677	A	G	0.0994	-0.2054	0.0508	5.19e-05
TDs	rs35797045	A	C	0.0493	-0.3527	0.0722	1.02e-06
TDs	rs7500207	A	G	0.7131	0.1752	0.0331	1.21e-07
TDs	rs9925265	A	G	0.4284	0.1207	0.0304	7.17e-05
LDs，Loop diuretics；PSDs and aldosterone antagonists；TDs，thiazide diuretics；SNP, single nucleotide polymorphism; EA, effect allele; OA, other allele; EAF,effect allele frequency; SE, standard error;P,P-value

## Sheet: Table S2
Table S2. Data sources for the outcome variables
phenocode	phenotype	category	num_cases	num_controls	path_bucket	path_https
FALLS	Falls/tendency to fall	Miscellaneous, not yet classified endpoints	102835	309346	gs://finngen-public-data-r10/summary_stats/finngen_R10_FALLS.gz	https://storage.googleapis.com/finngen-public-data-r10/summary_stats/finngen_R10_FALLS.gz
ST19_FRACT_WRIST_HAND_LEVEL	Fracture at wrist and hand level	XIX Injury, poisoning and certain other consequences of external causes (ST19_)	12701	366724	gs://finngen-public-data-r10/summary_stats/finngen_R10_ST19_FRACT_WRIST_HAND_LEVEL.gz	https://storage.googleapis.com/finngen-public-data-r10/summary_stats/finngen_R10_ST19_FRACT_WRIST_HAND_LEVEL.gz

## Sheet: Table S3
Table S3. MR results for association between genetically predicted diuretics and falls
exposure	method	nsnp	b	se	pval	lo_ci	up_ci	or	or_lci95	or_uci95	Q	MRegger_interpreter	MRegger_interpreter_pval	MRPRESSO_GLOBAL
LDs	Inverse variance weighted	24	0.011971	0.005289	0.023601	0.001605	0.022337	1.01204	1.00161	1.02259	0.0641	0.002713	0.602721	0.061
LDs	MR Egger	24	0.00393	0.016148	0.80998	-0.02772	0.03558	1.00394	0.972661	1.03622
LDs	Simple mode	24	0.018292	0.014757	0.227647	-0.01063	0.047215	1.01846	0.989425	1.04835
LDs	Weighted median	24	0.013263	0.006547	0.042799	0.00043	0.026095	1.01335	1.00043	1.02644
LDs	Weighted mode	24	0.011025	0.011066	0.329468	-0.01066	0.032714	1.01109	0.989393	1.03326
PSDs	Inverse variance weighted	7	0.023515	0.009146	0.010138	0.005589	0.041441	1.02379	1.00561	1.04231	0.264716	-0.00562	0.49542	0.282
PSDs	MR Egger	7	0.042241	0.027201	0.181155	-0.01107	0.095555	1.04315	0.988987	1.10027
PSDs	Simple mode	7	0.026427	0.019536	0.22489	-0.01186	0.064716	1.02678	0.988207	1.06686
PSDs	Weighted median	7	0.028249	0.01146	0.013701	0.005787	0.05071	1.02865	1.0058	1.05202
PSDs	Weighted mode	7	0.031569	0.020305	0.171001	-0.00823	0.071367	1.03207	0.991805	1.07397
TDs	Inverse variance weighted	4	-0.01387	0.021324	0.51548	-0.05566	0.027928	0.986228	0.945858	1.02832
TDs	MR Egger	4	-0.04652	0.069252	0.570971	-0.18225	0.089218	0.954549	0.833393	1.09332
TDs	Simple mode	4	-0.01436	0.031711	0.681349	-0.07652	0.04779	0.98574	0.926338	1.04895
TDs	Weighted median	4	-0.01047	0.022071	0.635244	-0.05373	0.03279	0.989585	0.947689	1.03333
TDs	Weighted mode	4	-0.01436	0.027825	0.641356	-0.0689	0.040173	0.98574	0.933421	1.04099
LDs，Loop diuretics；PSDs and aldosterone antagonists；TDs，thiazide diuretics

## Sheet: Table S4
Table S4. MR results for association between genetically predicted diuretics and wrist fractures
exposure	method	nsnp	b	se	pval	lo_ci	up_ci	or	or_lci95	or_uci95	Q	MRegger_interpreter	MRegger_interpreter_pval	MRPRESSO_GLOBAL
LDs	Inverse variance weighted	24	-0.0064	0.013023	0.62326	-0.03192	0.019128	0.993623	0.968581	1.01931
LDs	MR Egger	24	0.103475	0.032549	0.004341	0.039679	0.167271	1.10902	1.04048	1.18207
LDs	Simple mode	24	-0.00476	0.032415	0.88453	-0.06829	0.058773	0.995251	0.933987	1.06053
LDs	Weighted median	24	0.00042	0.0163	0.979436	-0.03153	0.032369	1.00042	0.968963	1.0329
LDs	Weighted mode	24	0.032985	0.022183	0.150617	-0.01049	0.076464	1.03354	0.98956	1.07946
PSDs	Inverse variance weighted	7	-0.01001	0.032304	0.756669	-0.07333	0.053307	0.99004	0.929297	1.05475
PSDs	MR Egger	7	-0.00597	0.101023	0.955147	-0.20398	0.192033	0.994045	0.815481	1.21171
PSDs	Simple mode	7	-0.05174	0.059406	0.417286	-0.16817	0.064699	0.949578	0.845207	1.06684
PSDs	Weighted median	7	-0.01796	0.031295	0.565965	-0.0793	0.043375	0.982197	0.923761	1.04433
PSDs	Weighted mode	7	-0.03207	0.049289	0.539371	-0.12868	0.064536	0.968439	0.879259	1.06666
TDs	Inverse variance weighted	4	-0.18246	0.042166	1.51e-05	-0.26511	-0.09982	0.833216	0.767123	0.905003	0.995039	-0.00349	0.891157	0.992
TDs	MR Egger	4	-0.16527	0.118748	0.298563	-0.39802	0.067472	0.847662	0.671649	1.0698
TDs	Simple mode	4	-0.18608	0.069535	0.075298	-0.32237	-0.04979	0.830204	0.724428	0.951425
TDs	Weighted median	4	-0.18455	0.053659	0.000583	-0.28972	-0.07938	0.831476	0.748471	0.923688
TDs	Weighted mode	4	-0.18408	0.065895	0.068222	-0.31323	-0.05492	0.831873	0.731083	0.94656
LDs，Loop diuretics；PSDs and aldosterone antagonists；TDs，thiazide diuretics
